# Supplementary material for: Anticancer Effect of Cold Atmospheric Plasma in Syngeneic Mouse Models of Melanoma and Colon Cancer
Source: Molecules. 2023 May 18;28(10):4171. doi: 10.3390/molecules28104171 (PMC10224096; doi:10.3390/molecules28104171)
Supplement: Supplementary file 1 [file molecules-28-04171-s001.zip]

Archive with 1 entries (1 files):
- molecules-2200544-supplementary.pdf
